# Supplementary material for: Healthcare Application of Failure Mode and Effect Analysis (FMEA): Is There Room in the Infectious Disease Setting? A Scoping Review
Source: Healthcare (Basel). 2025 Jan 4;13(1):82. doi: 10.3390/healthcare13010082 (PMC11719677; doi:10.3390/healthcare13010082)
Supplement: Supplementary file 1 [file healthcare-13-00082-s001.zip]

Archive with 2 entries (2 files):
- healthcare-3333370-Supplementary Tables.pdf
- PRISMA-ScR-Fillable-Checklist_FMEA.pdf
